# Supplementary material for: From Tracks to Hotspots: Particle-Dependent Radiation Energy Deposition in MAPbI3 Perovskite
Source: Nanomaterials (Basel). 2026 Jun 29;16(13):803. doi: 10.3390/nano16130803 (PMC13362700; doi:10.3390/nano16130803)
Supplement: Supplementary file 1 [file nanomaterials-16-00803-s001.zip]

Archive with 1 entries (1 files):
- nanomaterials-4397047-supplementary.pdf
